# Supplementary material for: O2 evolution and recovery of the water-oxidizing enzyme
Source: Nat Commun. 2018 Mar 28;9:1247. doi: 10.1038/s41467-018-03545-w (PMC5871790; doi:10.1038/s41467-018-03545-w)
Supplement: Supplementary file 3 — Supplementary Data 1 [file 41467_2018_3545_MOESM3_ESM.txt]

TITLE     SUPPORTING INFORMATION FOR:
TITLE    2 O2 EVOLUTION AND RECOVERY OF THE WATER-OXIDIZING ENZYME
TITLE    3 K. KAWASHIMA, T. TAKAOKA, H. KIMURA, K. SAITO, H. ISHIKITA
REMARK 400
REMARK 400 THE QM/MM-OPTIMIZED STRUCTURE FOR THE MN4CAO5 CLUSTER IN S2
REMARK 400 FIG. 1 (a) S2  HOW1H...-OOC-D61
ATOM      1  CB  ASP A  61     -28.759 -27.429 201.550  1.00 21.80      ACHN C
ATOM      2  HB1 ASP A  61     -28.196 -26.497 201.481  1.00  0.00      ACHN H
ATOM      3  HB2 ASP A  61     -28.662 -27.828 202.563  1.00  0.00      ACHN H
ATOM      4  CG  ASP A  61     -28.151 -28.481 200.599  1.00 22.68      ACHN C
ATOM      5  OD1 ASP A  61     -28.862 -29.541 200.355  1.00 23.26      ACHN O
ATOM      6  OD2 ASP A  61     -27.018 -28.304 200.115  1.00 24.86      ACHN O1-
ATOM      7  CB  ASP A 170     -30.622 -35.892 198.924  1.00 21.68      ACHN C
ATOM      8  HB1 ASP A 170     -31.602 -36.155 199.332  1.00  0.00      ACHN H
ATOM      9  HB2 ASP A 170     -30.111 -36.834 198.700  1.00  0.00      ACHN H
ATOM     10  CG  ASP A 170     -29.780 -35.258 200.055  1.00 22.58      ACHN C
ATOM     11  OD1 ASP A 170     -29.875 -35.771 201.187  1.00 23.88      ACHN O
ATOM     12  OD2 ASP A 170     -28.942 -34.327 199.741  1.00 23.14      ACHN O1-
ATOM     13  CB  ASN A 181     -22.230 -32.097 193.557  1.00 18.23      ACHN C
ATOM     14  HB1 ASN A 181     -21.696 -31.356 192.952  1.00  0.00      ACHN H
ATOM     15  HB2 ASN A 181     -23.235 -32.228 193.157  1.00  0.00      ACHN H
ATOM     16  CG  ASN A 181     -22.414 -31.557 194.986  1.00 19.80      ACHN C
ATOM     17  OD1 ASN A 181     -23.531 -31.582 195.527  1.00 22.15      ACHN O
ATOM     18  ND2 ASN A 181     -21.327 -31.030 195.566  1.00 19.12      ACHN N
ATOM     19 HD21 ASN A 181     -21.373 -30.796 196.561  1.00  0.00      ACHN H
ATOM     20 HD22 ASN A 181     -20.432 -31.050 195.078  1.00  0.00      ACHN H
ATOM     21  CB  GLU A 189     -23.574 -40.585 202.339  1.00 21.61      ACHN C
ATOM     22  HB1 GLU A 189     -23.668 -40.621 201.247  1.00  0.00      ACHN H
ATOM     23  HB2 GLU A 189     -24.498 -40.996 202.758  1.00  0.00      ACHN H
ATOM     24  CG  GLU A 189     -23.372 -39.145 202.841  1.00 23.95      ACHN C
ATOM     25  HG1 GLU A 189     -23.313 -39.131 203.935  1.00  0.00      ACHN H
ATOM     26  HG2 GLU A 189     -22.421 -38.713 202.518  1.00  0.00      ACHN H
ATOM     27  CD  GLU A 189     -24.406 -38.077 202.515  1.00 24.58      ACHN C
ATOM     28  OE1 GLU A 189     -25.470 -38.260 201.900  1.00 26.37      ACHN O
ATOM     29  OE2 GLU A 189     -24.039 -36.912 202.965  1.00 25.15      ACHN O1-
ATOM     30  ND1 HIS A 332     -21.247 -33.823 203.804  1.00 19.15      ACHN N
ATOM     31  HD1 HIS A 332     -20.354 -33.696 204.298  1.00  0.00      ACHN H
ATOM     32  CG  HIS A 332     -21.588 -33.412 202.529  1.00 20.35      ACHN C
ATOM     33  CB  HIS A 332     -20.679 -32.679 201.610  1.00 20.37      ACHN C
ATOM     34  HB1 HIS A 332     -21.233 -32.466 200.690  1.00  0.00      ACHN H
ATOM     35  HB2 HIS A 332     -19.823 -33.302 201.334  1.00  0.00      ACHN H
ATOM     36  NE2 HIS A 332     -23.334 -34.377 203.543  1.00 20.03      ACHN N
ATOM     37  CD2 HIS A 332     -22.901 -33.774 202.379  1.00 19.86      ACHN C
ATOM     38  HD2 HIS A 332     -23.551 -33.643 201.528  1.00  0.00      ACHN H
ATOM     39  CE1 HIS A 332     -22.307 -34.389 204.386  1.00 22.82      ACHN C
ATOM     40  HE1 HIS A 332     -22.310 -34.830 205.369  1.00  0.00      ACHN H
ATOM     41  CB  GLU A 333     -24.223 -29.604 202.871  1.00 21.00      ACHN C
ATOM     42  HB1 GLU A 333     -24.078 -30.392 203.604  1.00  0.00      ACHN H
ATOM     43  HB2 GLU A 333     -24.991 -28.931 203.260  1.00  0.00      ACHN H
ATOM     44  CG  GLU A 333     -24.729 -30.230 201.565  1.00 21.57      ACHN C
ATOM     45  HG1 GLU A 333     -25.235 -29.489 200.938  1.00  0.00      ACHN H
ATOM     46  HG2 GLU A 333     -23.940 -30.666 200.940  1.00  0.00      ACHN H
ATOM     47  CD  GLU A 333     -25.729 -31.350 201.783  1.00 21.75      ACHN C
ATOM     48  OE1 GLU A 333     -26.006 -31.792 202.926  1.00 24.22      ACHN O
ATOM     49  OE2 GLU A 333     -26.242 -31.820 200.694  1.00 22.07      ACHN O1-
ATOM     50  CB  ASP A 342     -24.408 -36.736 208.098  1.00 21.99      ACHN C
ATOM     51  HB1 ASP A 342     -23.668 -36.019 208.471  1.00  0.00      ACHN H
ATOM     52  HB2 ASP A 342     -23.835 -37.608 207.784  1.00  0.00      ACHN H
ATOM     53  CG  ASP A 342     -25.031 -36.108 206.849  1.00 22.35      ACHN C
ATOM     54  OD1 ASP A 342     -26.274 -35.780 206.821  1.00 20.72      ACHN O
ATOM     55  OD2 ASP A 342     -24.251 -35.887 205.885  1.00 23.49      ACHN O1-
ATOM     56  CA  ALA A 344     -29.928 -38.391 206.103  1.00 24.73      ACHN C
ATOM     57  HA  ALA A 344     -29.846 -39.327 205.549  1.00  0.00      ACHN H
ATOM     58  C   ALA A 344     -29.288 -37.308 205.259  1.00 25.09      ACHN C
ATOM     59  O   ALA A 344     -28.618 -36.424 205.911  1.00  0.00      ACHN O
ATOM     60  CB  ALA A 344     -31.363 -38.013 206.411  1.00 24.24      ACHN C
ATOM     61  HB1 ALA A 344     -31.852 -38.769 207.032  1.00  0.00      ACHN H
ATOM     62  HB2 ALA A 344     -31.383 -37.045 206.920  1.00  0.00      ACHN H
ATOM     63  HB3 ALA A 344     -31.934 -37.930 205.485  1.00  0.00      ACHN H
ATOM     64  OXT ALA A 344     -29.432 -37.348 204.017  1.00  0.00      ACHN O1-
ATOM     66  CB  GLU C 354     -29.942 -32.102 207.828  1.00 22.38      CCHN C
ATOM     67  HB1 GLU C 354     -29.515 -32.531 208.738  1.00  0.00      CCHN H
ATOM     68  HB2 GLU C 354     -30.447 -32.918 207.294  1.00  0.00      CCHN H
ATOM     69  CG  GLU C 354     -28.845 -31.522 206.902  1.00 21.52      CCHN C
ATOM     70  HG1 GLU C 354     -29.203 -30.694 206.289  1.00  0.00      CCHN H
ATOM     71  HG2 GLU C 354     -28.017 -31.121 207.502  1.00  0.00      CCHN H
ATOM     72  CD  GLU C 354     -28.268 -32.560 205.955  1.00 22.76      CCHN C
ATOM     73  OE1 GLU C 354     -28.075 -33.744 206.372  1.00 22.57      CCHN O
ATOM     74  OE2 GLU C 354     -27.979 -32.174 204.765  1.00 23.15      CCHN O1-
ATOM     75  CB  ARG C 357     -35.920 -33.042 205.112  1.00 22.16      CCHN C
ATOM     76  HB1 ARG C 357     -36.427 -33.414 204.215  1.00  0.00      CCHN H
ATOM     77  HB2 ARG C 357     -35.260 -32.239 204.803  1.00  0.00      CCHN H
ATOM     78  CG  ARG C 357     -35.153 -34.187 205.791  1.00 22.66      CCHN C
ATOM     79  HG1 ARG C 357     -34.596 -33.846 206.668  1.00  0.00      CCHN H
ATOM     80  HG2 ARG C 357     -35.836 -34.965 206.134  1.00  0.00      CCHN H
ATOM     81  CD  ARG C 357     -34.214 -34.944 204.860  1.00 23.36      CCHN C
ATOM     82  HD1 ARG C 357     -33.719 -35.730 205.432  1.00  0.00      CCHN H
ATOM     83  HD2 ARG C 357     -34.804 -35.423 204.075  1.00  0.00      CCHN H
ATOM     84  NE  ARG C 357     -33.183 -34.103 204.269  1.00 23.04      CCHN N
ATOM     85  HE  ARG C 357     -33.441 -33.142 204.014  1.00  0.00      CCHN H
ATOM     86  CZ  ARG C 357     -32.075 -34.565 203.679  1.00 27.46      CCHN C
ATOM     87  NH1 ARG C 357     -31.841 -35.879 203.631  1.00 26.40      CCHN N
ATOM     88 HH11 ARG C 357     -30.929 -36.247 203.381  1.00  0.00      CCHN H
ATOM     89 HH12 ARG C 357     -32.586 -36.543 203.819  1.00  0.00      CCHN H
ATOM     90  NH2 ARG C 357     -31.201 -33.705 203.144  1.00 23.92      CCHN N1+
ATOM     91 HH21 ARG C 357     -30.306 -34.029 202.795  1.00  0.00      CCHN H
ATOM     92 HH22 ARG C 357     -31.344 -32.704 203.220  1.00  0.00      CCHN H
ATOM     94  CB  LYS D 317     -20.532 -27.368 195.903  1.00 18.63      DCHN C
ATOM     95  HB1 LYS D 317     -20.749 -27.589 194.854  1.00  0.00      DCHN H
ATOM     96  HB2 LYS D 317     -20.696 -28.302 196.454  1.00  0.00      DCHN H
ATOM     97  CG  LYS D 317     -21.430 -26.244 196.460  1.00 20.07      DCHN C
ATOM     98  HG1 LYS D 317     -21.321 -26.199 197.549  1.00  0.00      DCHN H
ATOM     99  HG2 LYS D 317     -21.095 -25.266 196.113  1.00  0.00      DCHN H
ATOM    100  CD  LYS D 317     -22.914 -26.327 196.087  1.00 19.19      DCHN C
ATOM    101  HD1 LYS D 317     -23.432 -25.487 196.565  1.00  0.00      DCHN H
ATOM    102  HD2 LYS D 317     -23.039 -26.182 195.005  1.00  0.00      DCHN H
ATOM    103  CE  LYS D 317     -23.637 -27.620 196.438  1.00 21.04      DCHN C
ATOM    104  HE1 LYS D 317     -24.695 -27.557 196.171  1.00  0.00      DCHN H
ATOM    105  HE2 LYS D 317     -23.219 -28.494 195.930  1.00  0.00      DCHN H
ATOM    106  NZ  LYS D 317     -23.594 -27.935 197.907  1.00 24.18      DCHN N1+
ATOM    107  HZ1 LYS D 317     -24.467 -28.472 198.145  1.00  0.00      DCHN H
ATOM    108  HZ2 LYS D 317     -22.814 -28.565 198.155  1.00  0.00      DCHN H
ATOM    109  HZ3 LYS D 317     -23.508 -27.072 198.502  1.00  0.00      DCHN H
HETATM  111 MN1  OEX A   1     -24.902 -35.544 203.906  1.00 22.62      OECXMn2+
HETATM  112 MN2  OEX A   1     -27.322 -35.228 205.222  1.00 22.88      OECXMn2+
HETATM  113 MN3  OEX A   1     -27.317 -33.309 203.264  1.00 23.49      OECXMn2+
HETATM  114 MN4  OEX A   1     -27.559 -33.173 200.560  1.00 26.26      OECXMn2+
HETATM  115 CA1  OEX A   1     -27.801 -36.559 202.195  1.00 24.57      OECXCa2+
HETATM  116  O1  OEX A   1     -26.498 -36.416 204.155  1.00 22.48      OECX O1-
HETATM  117  O2  OEX A   1     -28.363 -34.651 203.816  1.00 25.22      OECX O1-
HETATM  118  O3  OEX A   1     -26.060 -34.086 204.458  1.00 23.27      OECX O1-
HETATM  119  O4  OEX A   1     -28.464 -32.650 201.990  1.00 26.62      OECX O1-
HETATM  120  O5  OEX A   1     -26.734 -34.252 201.750  1.00 24.13      OECX O1-
HETATM  121 CL    CL A 679     -21.965 -30.666 198.759  1.00 24.70      CLANCl1-
HETATM  122  O   HOH A 393     -30.365 -28.587 205.513  1.00 24.15      WATR O
HETATM  123  H1  HOH A 393     -30.638 -27.790 205.013  1.00  0.00      WATR H
HETATM  124  H2  HOH A 393     -29.643 -28.932 204.944  1.00  0.00      WATR H
HETATM  125  O   HOH A 426     -28.265 -32.735 194.902  1.00 28.77      WATR O
HETATM  126  H1  HOH A 426     -28.133 -32.327 195.788  1.00  0.00      WATR H
HETATM  127  H2  HOH A 426     -29.065 -33.284 194.903  1.00  0.00      WATR H
HETATM  128  O   HOH A 442     -25.800 -29.535 198.079  1.00 25.08      WATR O
HETATM  129  H1  HOH A 442     -25.394 -30.393 198.346  1.00  0.00      WATR H
HETATM  130  H2  HOH A 442     -26.356 -29.208 198.840  1.00  0.00      WATR H
HETATM  131  O   HOH A 446     -24.602 -32.038 198.137  1.00 30.71      WATR O
HETATM  132  H1  HOH A 446     -23.726 -31.832 198.538  1.00  0.00      WATR H
HETATM  133  H2  HOH A 446     -24.404 -32.007 197.176  1.00  0.00      WATR H
HETATM  134  O   HOH A 539     -30.448 -30.942 201.902  1.00 23.89      WATR O
HETATM  135  H1  HOH A 539     -30.003 -30.252 201.341  1.00  0.00      WATR H
HETATM  136  H2  HOH A 539     -29.780 -31.662 201.881  1.00  0.00      WATR H
HETATM  137  O   HOH A 540     -28.237 -38.870 202.138  1.00 27.39      WATR O
HETATM  138  H1  HOH A 540     -27.893 -39.509 201.486  1.00  0.00      WATR H
HETATM  139  H2  HOH A 540     -28.925 -39.337 202.657  1.00  0.00      WATR H
HETATM  140  O   HOH A 541     -27.222 -36.969 199.900  1.00 26.05      WATR O
HETATM  141  H1  HOH A 541     -26.482 -37.598 199.791  1.00  0.00      WATR H
HETATM  142  H2  HOH A 541     -27.291 -36.487 199.047  1.00  0.00      WATR H
HETATM  143  O   HOH A 614     -25.618 -33.270 194.467  1.00 23.47      WATR O
HETATM  144  H1  HOH A 614     -26.559 -33.084 194.659  1.00  0.00      WATR H
HETATM  145  H2  HOH A 614     -25.092 -32.596 194.924  1.00  0.00      WATR H
HETATM  146  O   HOH A 999     -26.400 -33.816 198.982  1.00 29.00      WATR O
HETATM  147  H2  HOH A 999     -25.723 -33.144 198.644  1.00  0.00      WATR H
HETATM  148  H1  HOH A 999     -26.884 -34.161 198.207  1.00  0.00           H
HETATM  149  O   HOH A1000     -28.454 -31.756 199.391  1.00 22.35      WATR O
HETATM  150  H1  HOH A1000     -29.323 -32.025 199.035  1.00  0.00      WATR H
HETATM  151  H2  HOH A1000     -28.515 -30.717 199.783  1.00  0.00      WATR H
HETATM  152  O   HOH C 538     -28.684 -29.722 203.670  1.00 24.55      WATR O
HETATM  153  H1  HOH C 538     -29.426 -30.152 203.192  1.00  0.00      WATR H
HETATM  154  H2  HOH C 538     -28.207 -30.463 204.084  1.00  0.00      WATR H
HETATM  155  O   HOH     1     -27.138 -31.740 197.015  1.00  0.00           O
HETATM  156  H1  HOH     1     -27.613 -31.745 197.871  1.00  0.00           H
HETATM  157  H2  HOH     1     -26.750 -30.842 197.005  1.00  0.00           H
END  

REMARK 400 THE QM/MM-OPTIMIZED STRUCTURE FOR THE MN4CAO5 CLUSTER IN S2
REMARK 400 FIG. 1 (a) S2  HOW1-...HOOC-D61
ATOM      1  CB  ASP A  61     -28.755 -27.398 201.562  1.00 21.80      ACHN C
ATOM      2  HB1 ASP A  61     -28.201 -26.461 201.494  1.00  0.00      ACHN H
ATOM      3  HB2 ASP A  61     -28.656 -27.800 202.576  1.00  0.00      ACHN H
ATOM      4  CG  ASP A  61     -28.129 -28.433 200.632  1.00 22.68      ACHN C
ATOM      5  OD1 ASP A  61     -28.905 -29.494 200.392  1.00 23.26      ACHN O
ATOM      6  OD2 ASP A  61     -27.009 -28.339 200.145  1.00 24.86      ACHN O1-
ATOM      7  CB  ASP A 170     -30.637 -35.903 198.920  1.00 21.68      ACHN C
ATOM      8  HB1 ASP A 170     -31.621 -36.163 199.320  1.00  0.00      ACHN H
ATOM      9  HB2 ASP A 170     -30.129 -36.846 198.695  1.00  0.00      ACHN H
ATOM     10  CG  ASP A 170     -29.798 -35.277 200.060  1.00 22.58      ACHN C
ATOM     11  OD1 ASP A 170     -29.907 -35.786 201.192  1.00 23.88      ACHN O
ATOM     12  OD2 ASP A 170     -28.947 -34.360 199.744  1.00 23.14      ACHN O1-
ATOM     13  CB  ASN A 181     -22.227 -32.096 193.557  1.00 18.23      ACHN C
ATOM     14  HB1 ASN A 181     -21.693 -31.356 192.951  1.00  0.00      ACHN H
ATOM     15  HB2 ASN A 181     -23.234 -32.225 193.161  1.00  0.00      ACHN H
ATOM     16  CG  ASN A 181     -22.406 -31.557 194.986  1.00 19.80      ACHN C
ATOM     17  OD1 ASN A 181     -23.522 -31.575 195.528  1.00 22.15      ACHN O
ATOM     18  ND2 ASN A 181     -21.316 -31.036 195.568  1.00 19.12      ACHN N
ATOM     19 HD21 ASN A 181     -21.359 -30.809 196.564  1.00  0.00      ACHN H
ATOM     20 HD22 ASN A 181     -20.420 -31.063 195.080  1.00  0.00      ACHN H
ATOM     21  CB  GLU A 189     -23.573 -40.584 202.340  1.00 21.61      ACHN C
ATOM     22  HB1 GLU A 189     -23.667 -40.618 201.248  1.00  0.00      ACHN H
ATOM     23  HB2 GLU A 189     -24.498 -40.997 202.758  1.00  0.00      ACHN H
ATOM     24  CG  GLU A 189     -23.373 -39.145 202.845  1.00 23.95      ACHN C
ATOM     25  HG1 GLU A 189     -23.316 -39.133 203.939  1.00  0.00      ACHN H
ATOM     26  HG2 GLU A 189     -22.420 -38.713 202.525  1.00  0.00      ACHN H
ATOM     27  CD  GLU A 189     -24.406 -38.077 202.516  1.00 24.58      ACHN C
ATOM     28  OE1 GLU A 189     -25.467 -38.264 201.898  1.00 26.37      ACHN O
ATOM     29  OE2 GLU A 189     -24.043 -36.913 202.966  1.00 25.15      ACHN O1-
ATOM     30  ND1 HIS A 332     -21.248 -33.827 203.803  1.00 19.15      ACHN N
ATOM     31  HD1 HIS A 332     -20.355 -33.703 204.296  1.00  0.00      ACHN H
ATOM     32  CG  HIS A 332     -21.588 -33.412 202.529  1.00 20.35      ACHN C
ATOM     33  CB  HIS A 332     -20.678 -32.680 201.611  1.00 20.37      ACHN C
ATOM     34  HB1 HIS A 332     -21.229 -32.469 200.690  1.00  0.00      ACHN H
ATOM     35  HB2 HIS A 332     -19.821 -33.302 201.338  1.00  0.00      ACHN H
ATOM     36  NE2 HIS A 332     -23.336 -34.376 203.541  1.00 20.03      ACHN N
ATOM     37  CD2 HIS A 332     -22.902 -33.771 202.379  1.00 19.86      ACHN C
ATOM     38  HD2 HIS A 332     -23.552 -33.641 201.528  1.00  0.00      ACHN H
ATOM     39  CE1 HIS A 332     -22.309 -34.392 204.383  1.00 22.82      ACHN C
ATOM     40  HE1 HIS A 332     -22.314 -34.837 205.364  1.00  0.00      ACHN H
ATOM     41  CB  GLU A 333     -24.224 -29.604 202.857  1.00 21.00      ACHN C
ATOM     42  HB1 GLU A 333     -24.108 -30.364 203.624  1.00  0.00      ACHN H
ATOM     43  HB2 GLU A 333     -25.007 -28.919 203.193  1.00  0.00      ACHN H
ATOM     44  CG  GLU A 333     -24.671 -30.284 201.557  1.00 21.57      ACHN C
ATOM     45  HG1 GLU A 333     -25.089 -29.566 200.847  1.00  0.00      ACHN H
ATOM     46  HG2 GLU A 333     -23.863 -30.794 201.018  1.00  0.00      ACHN H
ATOM     47  CD  GLU A 333     -25.722 -31.359 201.766  1.00 21.75      ACHN C
ATOM     48  OE1 GLU A 333     -26.001 -31.799 202.910  1.00 24.22      ACHN O
ATOM     49  OE2 GLU A 333     -26.256 -31.794 200.677  1.00 22.07      ACHN O1-
ATOM     50  CB  ASP A 342     -24.410 -36.734 208.097  1.00 21.99      ACHN C
ATOM     51  HB1 ASP A 342     -23.670 -36.016 208.470  1.00  0.00      ACHN H
ATOM     52  HB2 ASP A 342     -23.837 -37.606 207.782  1.00  0.00      ACHN H
ATOM     53  CG  ASP A 342     -25.035 -36.106 206.848  1.00 22.35      ACHN C
ATOM     54  OD1 ASP A 342     -26.276 -35.774 206.822  1.00 20.72      ACHN O
ATOM     55  OD2 ASP A 342     -24.254 -35.888 205.883  1.00 23.49      ACHN O1-
ATOM     56  CA  ALA A 344     -29.928 -38.389 206.103  1.00 24.73      ACHN C
ATOM     57  HA  ALA A 344     -29.846 -39.325 205.548  1.00  0.00      ACHN H
ATOM     58  C   ALA A 344     -29.289 -37.303 205.260  1.00 25.09      ACHN C
ATOM     59  O   ALA A 344     -28.623 -36.418 205.912  1.00  0.00      ACHN O
ATOM     60  CB  ALA A 344     -31.364 -38.013 206.413  1.00 24.24      ACHN C
ATOM     61  HB1 ALA A 344     -31.853 -38.767 207.036  1.00  0.00      ACHN H
ATOM     62  HB2 ALA A 344     -31.384 -37.043 206.919  1.00  0.00      ACHN H
ATOM     63  HB3 ALA A 344     -31.934 -37.932 205.486  1.00  0.00      ACHN H
ATOM     64  OXT ALA A 344     -29.434 -37.344 204.018  1.00  0.00      ACHN O1-
ATOM     66  CB  GLU C 354     -29.942 -32.101 207.827  1.00 22.38      CCHN C
ATOM     67  HB1 GLU C 354     -29.524 -32.540 208.735  1.00  0.00      CCHN H
ATOM     68  HB2 GLU C 354     -30.446 -32.910 207.281  1.00  0.00      CCHN H
ATOM     69  CG  GLU C 354     -28.835 -31.518 206.915  1.00 21.52      CCHN C
ATOM     70  HG1 GLU C 354     -29.183 -30.677 206.314  1.00  0.00      CCHN H
ATOM     71  HG2 GLU C 354     -28.007 -31.134 207.526  1.00  0.00      CCHN H
ATOM     72  CD  GLU C 354     -28.261 -32.546 205.953  1.00 22.76      CCHN C
ATOM     73  OE1 GLU C 354     -28.073 -33.734 206.367  1.00 22.57      CCHN O
ATOM     74  OE2 GLU C 354     -27.974 -32.155 204.767  1.00 23.15      CCHN O1-
ATOM     75  CB  ARG C 357     -35.919 -33.043 205.113  1.00 22.16      CCHN C
ATOM     76  HB1 ARG C 357     -36.426 -33.418 204.217  1.00  0.00      CCHN H
ATOM     77  HB2 ARG C 357     -35.260 -32.240 204.801  1.00  0.00      CCHN H
ATOM     78  CG  ARG C 357     -35.151 -34.184 205.797  1.00 22.66      CCHN C
ATOM     79  HG1 ARG C 357     -34.593 -33.838 206.671  1.00  0.00      CCHN H
ATOM     80  HG2 ARG C 357     -35.831 -34.961 206.145  1.00  0.00      CCHN H
ATOM     81  CD  ARG C 357     -34.215 -34.941 204.867  1.00 23.36      CCHN C
ATOM     82  HD1 ARG C 357     -33.716 -35.724 205.439  1.00  0.00      CCHN H
ATOM     83  HD2 ARG C 357     -34.806 -35.424 204.084  1.00  0.00      CCHN H
ATOM     84  NE  ARG C 357     -33.187 -34.099 204.274  1.00 23.04      CCHN N
ATOM     85  HE  ARG C 357     -33.443 -33.139 204.016  1.00  0.00      CCHN H
ATOM     86  CZ  ARG C 357     -32.075 -34.564 203.695  1.00 27.46      CCHN C
ATOM     87  NH1 ARG C 357     -31.841 -35.878 203.654  1.00 26.40      CCHN N
ATOM     88 HH11 ARG C 357     -30.930 -36.248 203.405  1.00  0.00      CCHN H
ATOM     89 HH12 ARG C 357     -32.592 -36.540 203.828  1.00  0.00      CCHN H
ATOM     90  NH2 ARG C 357     -31.195 -33.707 203.164  1.00 23.92      CCHN N1+
ATOM     91 HH21 ARG C 357     -30.292 -34.034 202.839  1.00  0.00      CCHN H
ATOM     92 HH22 ARG C 357     -31.334 -32.707 203.245  1.00  0.00      CCHN H
ATOM     94  CB  LYS D 317     -20.532 -27.366 195.902  1.00 18.63      DCHN C
ATOM     95  HB1 LYS D 317     -20.749 -27.586 194.852  1.00  0.00      DCHN H
ATOM     96  HB2 LYS D 317     -20.698 -28.301 196.452  1.00  0.00      DCHN H
ATOM     97  CG  LYS D 317     -21.426 -26.239 196.459  1.00 20.07      DCHN C
ATOM     98  HG1 LYS D 317     -21.315 -26.195 197.548  1.00  0.00      DCHN H
ATOM     99  HG2 LYS D 317     -21.092 -25.262 196.111  1.00  0.00      DCHN H
ATOM    100  CD  LYS D 317     -22.911 -26.323 196.090  1.00 19.19      DCHN C
ATOM    101  HD1 LYS D 317     -23.430 -25.490 196.577  1.00  0.00      DCHN H
ATOM    102  HD2 LYS D 317     -23.041 -26.170 195.010  1.00  0.00      DCHN H
ATOM    103  CE  LYS D 317     -23.622 -27.624 196.435  1.00 21.04      DCHN C
ATOM    104  HE1 LYS D 317     -24.686 -27.564 196.189  1.00  0.00      DCHN H
ATOM    105  HE2 LYS D 317     -23.210 -28.489 195.910  1.00  0.00      DCHN H
ATOM    106  NZ  LYS D 317     -23.550 -27.957 197.900  1.00 24.18      DCHN N1+
ATOM    107  HZ1 LYS D 317     -24.412 -28.503 198.142  1.00  0.00      DCHN H
ATOM    108  HZ2 LYS D 317     -22.761 -28.584 198.127  1.00  0.00      DCHN H
ATOM    109  HZ3 LYS D 317     -23.461 -27.100 198.503  1.00  0.00      DCHN H
HETATM  111 MN1  OEX A   1     -24.912 -35.541 203.902  1.00 22.62      OECXMn2+
HETATM  112 MN2  OEX A   1     -27.327 -35.216 205.218  1.00 22.88      OECXMn2+
HETATM  113 MN3  OEX A   1     -27.312 -33.316 203.236  1.00 23.49      OECXMn2+
HETATM  114 MN4  OEX A   1     -27.590 -33.148 200.529  1.00 26.26      OECXMn2+
HETATM  115 CA1  OEX A   1     -27.808 -36.536 202.193  1.00 24.57      OECXCa2+
HETATM  116  O1  OEX A   1     -26.505 -36.414 204.156  1.00 22.48      OECX O1-
HETATM  117  O2  OEX A   1     -28.370 -34.647 203.814  1.00 25.22      OECX O1-
HETATM  118  O3  OEX A   1     -26.061 -34.085 204.457  1.00 23.27      OECX O1-
HETATM  119  O4  OEX A   1     -28.476 -32.648 201.987  1.00 26.62      OECX O1-
HETATM  120  O5  OEX A   1     -26.737 -34.248 201.756  1.00 24.13      OECX O1-
HETATM  121 CL    CL A 679     -21.954 -30.675 198.765  1.00 24.70      CLANCl1-
HETATM  122  O   HOH A 393     -30.327 -28.600 205.496  1.00 24.15      WATR O
HETATM  123  H1  HOH A 393     -30.613 -27.802 205.003  1.00  0.00      WATR H
HETATM  124  H2  HOH A 393     -29.598 -28.930 204.929  1.00  0.00      WATR H
HETATM  125  O   HOH A 426     -28.272 -32.739 194.901  1.00 28.77      WATR O
HETATM  126  H1  HOH A 426     -28.157 -32.386 195.814  1.00  0.00      WATR H
HETATM  127  H2  HOH A 426     -29.048 -33.321 194.864  1.00  0.00      WATR H
HETATM  128  O   HOH A 442     -25.754 -29.568 198.035  1.00 25.08      WATR O
HETATM  129  H1  HOH A 442     -25.357 -30.452 198.248  1.00  0.00      WATR H
HETATM  130  H2  HOH A 442     -26.303 -29.298 198.805  1.00  0.00      WATR H
HETATM  131  O   HOH A 446     -24.589 -32.038 198.111  1.00 30.71      WATR O
HETATM  132  H1  HOH A 446     -23.719 -31.827 198.525  1.00  0.00      WATR H
HETATM  133  H2  HOH A 446     -24.368 -32.026 197.154  1.00  0.00      WATR H
HETATM  134  O   HOH A 539     -30.472 -31.006 201.960  1.00 23.89      WATR O
HETATM  135  H1  HOH A 539     -30.090 -30.304 201.395  1.00  0.00      WATR H
HETATM  136  H2  HOH A 539     -29.775 -31.705 201.899  1.00  0.00      WATR H
HETATM  137  O   HOH A 540     -28.243 -38.852 202.135  1.00 27.39      WATR O
HETATM  138  H1  HOH A 540     -27.898 -39.494 201.487  1.00  0.00      WATR H
HETATM  139  H2  HOH A 540     -28.929 -39.316 202.659  1.00  0.00      WATR H
HETATM  140  O   HOH A 541     -27.228 -36.970 199.905  1.00 26.05      WATR O
HETATM  141  H1  HOH A 541     -26.482 -37.593 199.801  1.00  0.00      WATR H
HETATM  142  H2  HOH A 541     -27.287 -36.478 199.058  1.00  0.00      WATR H
HETATM  143  O   HOH A 614     -25.617 -33.222 194.430  1.00 23.47      WATR O
HETATM  144  H1  HOH A 614     -26.560 -33.055 194.638  1.00  0.00      WATR H
HETATM  145  H2  HOH A 614     -25.095 -32.565 194.915  1.00  0.00      WATR H
HETATM  146  O   HOH A 999     -26.387 -33.848 198.988  1.00 29.00      WATR O
HETATM  147  H2  HOH A 999     -25.733 -33.165 198.645  1.00  0.00      WATR H
HETATM  148  H1  HOH A 999     -26.885 -34.174 198.213  1.00  0.00           H
HETATM  149  O   HOH A1000     -28.428 -31.834 199.412  1.00 22.35      WATR O
HETATM  150  H1  HOH A1000     -29.264 -32.180 199.047  1.00  0.00      WATR H
HETATM  151  H2  HOH A1000     -28.492 -30.294 199.922  1.00  0.00      WATR H
HETATM  152  O   HOH C 538     -28.641 -29.721 203.619  1.00 24.55      WATR O
HETATM  153  H1  HOH C 538     -29.406 -30.184 203.215  1.00  0.00      WATR H
HETATM  154  H2  HOH C 538     -28.154 -30.440 204.065  1.00  0.00      WATR H
HETATM  155  O   HOH     1     -27.181 -31.806 197.054  1.00  0.00           O
HETATM  156  H1  HOH     1     -27.634 -31.792 197.931  1.00  0.00           H
HETATM  157  H2  HOH     1     -26.802 -30.909 196.991  1.00  0.00           H
END  

REMARK 400 THE QM/MM-OPTIMIZED STRUCTURE FOR THE MN4CAO5 CLUSTER IN S3 
REMARK 400 FIG. 1 (a) S3
ATOM      1  CB  ASP A  61     -28.752 -27.370 201.579  1.00 21.80      ACHN C
ATOM      2  HB1 ASP A  61     -28.209 -26.427 201.499  1.00  0.00      ACHN H
ATOM      3  HB2 ASP A  61     -28.655 -27.754 202.600  1.00  0.00      ACHN H
ATOM      4  CG  ASP A  61     -28.108 -28.417 200.681  1.00 22.68      ACHN C
ATOM      5  OD1 ASP A  61     -28.878 -29.479 200.436  1.00 23.26      ACHN O
ATOM      6  OD2 ASP A  61     -26.975 -28.339 200.219  1.00 24.86      ACHN O1-
ATOM      7  CB  ASP A 170     -30.642 -35.910 198.919  1.00 21.68      ACHN C
ATOM      8  HB1 ASP A 170     -31.630 -36.153 199.321  1.00  0.00      ACHN H
ATOM      9  HB2 ASP A 170     -30.155 -36.863 198.687  1.00  0.00      ACHN H
ATOM     10  CG  ASP A 170     -29.788 -35.314 200.067  1.00 22.58      ACHN C
ATOM     11  OD1 ASP A 170     -29.962 -35.790 201.210  1.00 23.88      ACHN O
ATOM     12  OD2 ASP A 170     -28.858 -34.481 199.761  1.00 23.14      ACHN O1-
ATOM     13  CB  ASN A 181     -22.223 -32.095 193.551  1.00 18.23      ACHN C
ATOM     14  HB1 ASN A 181     -21.690 -31.359 192.941  1.00  0.00      ACHN H
ATOM     15  HB2 ASN A 181     -23.229 -32.228 193.154  1.00  0.00      ACHN H
ATOM     16  CG  ASN A 181     -22.405 -31.547 194.975  1.00 19.80      ACHN C
ATOM     17  OD1 ASN A 181     -23.533 -31.528 195.494  1.00 22.15      ACHN O
ATOM     18  ND2 ASN A 181     -21.313 -31.061 195.579  1.00 19.12      ACHN N
ATOM     19 HD21 ASN A 181     -21.375 -30.810 196.568  1.00  0.00      ACHN H
ATOM     20 HD22 ASN A 181     -20.413 -31.086 195.100  1.00  0.00      ACHN H
ATOM     21  CB  GLU A 189     -23.574 -40.584 202.341  1.00 21.61      ACHN C
ATOM     22  HB1 GLU A 189     -23.668 -40.616 201.249  1.00  0.00      ACHN H
ATOM     23  HB2 GLU A 189     -24.499 -40.997 202.758  1.00  0.00      ACHN H
ATOM     24  CG  GLU A 189     -23.373 -39.146 202.848  1.00 23.95      ACHN C
ATOM     25  HG1 GLU A 189     -23.317 -39.135 203.942  1.00  0.00      ACHN H
ATOM     26  HG2 GLU A 189     -22.422 -38.712 202.528  1.00  0.00      ACHN H
ATOM     27  CD  GLU A 189     -24.410 -38.083 202.517  1.00 24.58      ACHN C
ATOM     28  OE1 GLU A 189     -25.470 -38.277 201.902  1.00 26.37      ACHN O
ATOM     29  OE2 GLU A 189     -24.051 -36.915 202.965  1.00 25.15      ACHN O1-
ATOM     30  ND1 HIS A 332     -21.257 -33.827 203.805  1.00 19.15      ACHN N
ATOM     31  HD1 HIS A 332     -20.364 -33.704 204.301  1.00  0.00      ACHN H
ATOM     32  CG  HIS A 332     -21.595 -33.411 202.531  1.00 20.35      ACHN C
ATOM     33  CB  HIS A 332     -20.682 -32.679 201.612  1.00 20.37      ACHN C
ATOM     34  HB1 HIS A 332     -21.236 -32.468 200.692  1.00  0.00      ACHN H
ATOM     35  HB2 HIS A 332     -19.826 -33.303 201.337  1.00  0.00      ACHN H
ATOM     36  NE2 HIS A 332     -23.346 -34.376 203.538  1.00 20.03      ACHN N
ATOM     37  CD2 HIS A 332     -22.908 -33.768 202.378  1.00 19.86      ACHN C
ATOM     38  HD2 HIS A 332     -23.558 -33.637 201.526  1.00  0.00      ACHN H
ATOM     39  CE1 HIS A 332     -22.320 -34.391 204.383  1.00 22.82      ACHN C
ATOM     40  HE1 HIS A 332     -22.328 -34.835 205.364  1.00  0.00      ACHN H
ATOM     41  CB  GLU A 333     -24.221 -29.609 202.861  1.00 21.00      ACHN C
ATOM     42  HB1 GLU A 333     -24.106 -30.358 203.637  1.00  0.00      ACHN H
ATOM     43  HB2 GLU A 333     -25.009 -28.924 203.185  1.00  0.00      ACHN H
ATOM     44  CG  GLU A 333     -24.657 -30.307 201.568  1.00 21.57      ACHN C
ATOM     45  HG1 GLU A 333     -25.095 -29.600 200.859  1.00  0.00      ACHN H
ATOM     46  HG2 GLU A 333     -23.842 -30.799 201.023  1.00  0.00      ACHN H
ATOM     47  CD  GLU A 333     -25.683 -31.402 201.783  1.00 21.75      ACHN C
ATOM     48  OE1 GLU A 333     -26.005 -31.796 202.933  1.00 24.22      ACHN O
ATOM     49  OE2 GLU A 333     -26.155 -31.899 200.693  1.00 22.07      ACHN O1-
ATOM     50  CB  ASP A 342     -24.409 -36.735 208.097  1.00 21.99      ACHN C
ATOM     51  HB1 ASP A 342     -23.670 -36.017 208.468  1.00  0.00      ACHN H
ATOM     52  HB2 ASP A 342     -23.837 -37.607 207.783  1.00  0.00      ACHN H
ATOM     53  CG  ASP A 342     -25.037 -36.109 206.848  1.00 22.35      ACHN C
ATOM     54  OD1 ASP A 342     -26.280 -35.783 206.827  1.00 20.72      ACHN O
ATOM     55  OD2 ASP A 342     -24.261 -35.890 205.881  1.00 23.49      ACHN O1-
ATOM     56  CA  ALA A 344     -29.934 -38.392 206.106  1.00 24.73      ACHN C
ATOM     57  HA  ALA A 344     -29.853 -39.328 205.552  1.00  0.00      ACHN H
ATOM     58  C   ALA A 344     -29.300 -37.307 205.260  1.00 25.09      ACHN C
ATOM     59  O   ALA A 344     -28.633 -36.421 205.913  1.00  0.00      ACHN O
ATOM     60  CB  ALA A 344     -31.368 -38.014 206.421  1.00 24.24      ACHN C
ATOM     61  HB1 ALA A 344     -31.857 -38.769 207.042  1.00  0.00      ACHN H
ATOM     62  HB2 ALA A 344     -31.384 -37.046 206.930  1.00  0.00      ACHN H
ATOM     63  HB3 ALA A 344     -31.940 -37.928 205.496  1.00  0.00      ACHN H
ATOM     64  OXT ALA A 344     -29.445 -37.349 204.019  1.00  0.00      ACHN O1-
ATOM     66  CB  GLU C 354     -29.943 -32.102 207.829  1.00 22.38      CCHN C
ATOM     67  HB1 GLU C 354     -29.528 -32.542 208.739  1.00  0.00      CCHN H
ATOM     68  HB2 GLU C 354     -30.447 -32.910 207.282  1.00  0.00      CCHN H
ATOM     69  CG  GLU C 354     -28.834 -31.520 206.920  1.00 21.52      CCHN C
ATOM     70  HG1 GLU C 354     -29.181 -30.679 206.318  1.00  0.00      CCHN H
ATOM     71  HG2 GLU C 354     -28.007 -31.135 207.533  1.00  0.00      CCHN H
ATOM     72  CD  GLU C 354     -28.259 -32.550 205.961  1.00 22.76      CCHN C
ATOM     73  OE1 GLU C 354     -28.077 -33.738 206.378  1.00 22.57      CCHN O
ATOM     74  OE2 GLU C 354     -27.963 -32.158 204.778  1.00 23.15      CCHN O1-
ATOM     75  CB  ARG C 357     -35.918 -33.041 205.112  1.00 22.16      CCHN C
ATOM     76  HB1 ARG C 357     -36.427 -33.424 204.220  1.00  0.00      CCHN H
ATOM     77  HB2 ARG C 357     -35.266 -32.236 204.793  1.00  0.00      CCHN H
ATOM     78  CG  ARG C 357     -35.138 -34.172 205.797  1.00 22.66      CCHN C
ATOM     79  HG1 ARG C 357     -34.577 -33.819 206.665  1.00  0.00      CCHN H
ATOM     80  HG2 ARG C 357     -35.812 -34.951 206.152  1.00  0.00      CCHN H
ATOM     81  CD  ARG C 357     -34.204 -34.931 204.865  1.00 23.36      CCHN C
ATOM     82  HD1 ARG C 357     -33.697 -35.708 205.439  1.00  0.00      CCHN H
ATOM     83  HD2 ARG C 357     -34.801 -35.423 204.092  1.00  0.00      CCHN H
ATOM     84  NE  ARG C 357     -33.185 -34.092 204.254  1.00 23.04      CCHN N
ATOM     85  HE  ARG C 357     -33.444 -33.133 203.992  1.00  0.00      CCHN H
ATOM     86  CZ  ARG C 357     -32.083 -34.564 203.657  1.00 27.46      CCHN C
ATOM     87  NH1 ARG C 357     -31.851 -35.878 203.635  1.00 26.40      CCHN N
ATOM     88 HH11 ARG C 357     -30.950 -36.251 203.358  1.00  0.00      CCHN H
ATOM     89 HH12 ARG C 357     -32.603 -36.537 203.816  1.00  0.00      CCHN H
ATOM     90  NH2 ARG C 357     -31.213 -33.715 203.102  1.00 23.92      CCHN N1+
ATOM     91 HH21 ARG C 357     -30.341 -34.054 202.712  1.00  0.00      CCHN H
ATOM     92 HH22 ARG C 357     -31.354 -32.713 203.157  1.00  0.00      CCHN H
ATOM     94  CB  LYS D 317     -20.532 -27.374 195.906  1.00 18.63      DCHN C
ATOM     95  HB1 LYS D 317     -20.754 -27.576 194.854  1.00  0.00      DCHN H
ATOM     96  HB2 LYS D 317     -20.690 -28.320 196.440  1.00  0.00      DCHN H
ATOM     97  CG  LYS D 317     -21.435 -26.267 196.489  1.00 20.07      DCHN C
ATOM     98  HG1 LYS D 317     -21.327 -26.247 197.578  1.00  0.00      DCHN H
ATOM     99  HG2 LYS D 317     -21.103 -25.281 196.162  1.00  0.00      DCHN H
ATOM    100  CD  LYS D 317     -22.920 -26.340 196.109  1.00 19.19      DCHN C
ATOM    101  HD1 LYS D 317     -23.432 -25.498 196.589  1.00  0.00      DCHN H
ATOM    102  HD2 LYS D 317     -23.035 -26.184 195.028  1.00  0.00      DCHN H
ATOM    103  CE  LYS D 317     -23.667 -27.627 196.436  1.00 21.04      DCHN C
ATOM    104  HE1 LYS D 317     -24.714 -27.548 196.131  1.00  0.00      DCHN H
ATOM    105  HE2 LYS D 317     -23.243 -28.506 195.944  1.00  0.00      DCHN H
ATOM    106  NZ  LYS D 317     -23.684 -27.947 197.908  1.00 24.18      DCHN N1+
ATOM    107  HZ1 LYS D 317     -24.567 -28.462 198.119  1.00  0.00      DCHN H
ATOM    108  HZ2 LYS D 317     -22.927 -28.601 198.177  1.00  0.00      DCHN H
ATOM    109  HZ3 LYS D 317     -23.587 -27.090 198.507  1.00  0.00      DCHN H
HETATM  111 MN1  OEX A   1     -24.926 -35.544 203.894  1.00 22.62      OECXMn2+
HETATM  112 MN2  OEX A   1     -27.335 -35.225 205.232  1.00 22.88      OECXMn2+
HETATM  113 MN3  OEX A   1     -27.300 -33.333 203.256  1.00 23.49      OECXMn2+
HETATM  114 MN4  OEX A   1     -27.539 -33.212 200.557  1.00 26.26      OECXMn2+
HETATM  115 CA1  OEX A   1     -27.836 -36.530 202.205  1.00 24.57      OECXCa2+
HETATM  116  O1  OEX A   1     -26.516 -36.417 204.161  1.00 22.48      OECX O1-
HETATM  117  O2  OEX A   1     -28.376 -34.646 203.833  1.00 25.22      OECX O1-
HETATM  118  O3  OEX A   1     -26.065 -34.090 204.477  1.00 23.27      OECX O1-
HETATM  119  O4  OEX A   1     -28.457 -32.677 201.968  1.00 26.62      OECX O1-
HETATM  120  O5  OEX A   1     -26.693 -34.298 201.816  1.00 24.13      OECX O1-
HETATM  121 CL    CL A 679     -22.059 -30.623 198.761  1.00 24.70      CLANCl1-
HETATM  122  O   HOH A 393     -30.325 -28.601 205.494  1.00 24.15      WATR O
HETATM  123  H1  HOH A 393     -30.609 -27.804 205.000  1.00  0.00      WATR H
HETATM  124  H2  HOH A 393     -29.597 -28.934 204.927  1.00  0.00      WATR H
HETATM  125  O   HOH A 426     -28.246 -32.698 194.900  1.00 28.77      WATR O
HETATM  126  H1  HOH A 426     -28.180 -32.427 195.843  1.00  0.00      WATR H
HETATM  127  H2  HOH A 426     -28.994 -33.312 194.803  1.00  0.00      WATR H
HETATM  128  O   HOH A 442     -25.939 -29.648 198.040  1.00 25.08      WATR O
HETATM  129  H1  HOH A 442     -25.452 -30.498 198.195  1.00  0.00      WATR H
HETATM  130  H2  HOH A 442     -26.352 -29.376 198.890  1.00  0.00      WATR H
HETATM  131  O   HOH A 446     -24.664 -32.055 197.998  1.00 30.71      WATR O
HETATM  132  H1  HOH A 446     -23.829 -31.823 198.468  1.00  0.00      WATR H
HETATM  133  H2  HOH A 446     -24.375 -32.041 197.058  1.00  0.00      WATR H
HETATM  134  O   HOH A 539     -30.467 -31.031 201.966  1.00 23.89      WATR O
HETATM  135  H1  HOH A 539     -30.100 -30.320 201.404  1.00  0.00      WATR H
HETATM  136  H2  HOH A 539     -29.762 -31.720 201.902  1.00  0.00      WATR H
HETATM  137  O   HOH A 540     -28.247 -38.851 202.137  1.00 27.39      WATR O
HETATM  138  H1  HOH A 540     -27.895 -39.488 201.488  1.00  0.00      WATR H
HETATM  139  H2  HOH A 540     -28.931 -39.322 202.658  1.00  0.00      WATR H
HETATM  140  O   HOH A 541     -27.241 -36.986 199.922  1.00 26.05      WATR O
HETATM  141  H1  HOH A 541     -26.488 -37.599 199.818  1.00  0.00      WATR H
HETATM  142  H2  HOH A 541     -27.292 -36.472 199.088  1.00  0.00      WATR H
HETATM  143  O   HOH A 614     -25.603 -33.209 194.458  1.00 23.47      WATR O
HETATM  144  H1  HOH A 614     -26.549 -33.002 194.611  1.00  0.00      WATR H
HETATM  145  H2  HOH A 614     -25.078 -32.478 194.820  1.00  0.00      WATR H
HETATM  146  O   HOH A 999     -26.409 -33.867 198.985  1.00 29.00      WATR O
HETATM  147  H2  HOH A 999     -25.793 -33.172 198.603  1.00  0.00      WATR H
HETATM  148  H   HOH A 999     -26.974 -34.169 198.246  1.00  0.00           H
HETATM  149  O   HOH A1000     -28.475 -31.861 199.606  1.00 22.35      WATR O1-
HETATM  150  H1  HOH A1000     -28.430 -30.287 200.018  1.00  0.00      WATR H
HETATM  151  O   HOH C 538     -28.640 -29.728 203.616  1.00 24.55      WATR O
HETATM  152  H1  HOH C 538     -29.407 -30.196 203.224  1.00  0.00      WATR H
HETATM  153  H2  HOH C 538     -28.150 -30.443 204.065  1.00  0.00      WATR H
HETATM  154  O   HOH     1     -27.606 -31.891 197.343  1.00  0.00           O
HETATM  155  H1  HOH     1     -28.466 -31.846 197.819  1.00  0.00           H
HETATM  156  H2  HOH     1     -27.201 -31.000 197.428  1.00  0.00           H
END   
 
REMARK 400 THE QM/MM-OPTIMIZED STRUCTURE FOR THE MN4CAO5 CLUSTER IN S4 
REMARK 400 FIG. 3 (a) (O-O)2- 
ATOM      1  CB  ASP A  61     -28.750 -27.337 201.582  1.00 21.80      ACHN C
ATOM      2  HB1 ASP A  61     -28.215 -26.395 201.458  1.00  0.00      ACHN H
ATOM      3  HB2 ASP A  61     -28.634 -27.673 202.617  1.00  0.00      ACHN H
ATOM      4  CG  ASP A  61     -28.112 -28.417 200.727  1.00 22.68      ACHN C
ATOM      5  OD1 ASP A  61     -28.901 -29.487 200.527  1.00 23.26      ACHN O
ATOM      6  OD2 ASP A  61     -26.985 -28.382 200.257  1.00 24.86      ACHN O1-
ATOM      7  CB  ASP A 170     -30.616 -35.899 198.920  1.00 21.68      ACHN C
ATOM      8  HB1 ASP A 170     -31.591 -36.107 199.369  1.00  0.00      ACHN H
ATOM      9  HB2 ASP A 170     -30.159 -36.865 198.682  1.00  0.00      ACHN H
ATOM     10  CG  ASP A 170     -29.697 -35.288 199.997  1.00 22.58      ACHN C
ATOM     11  OD1 ASP A 170     -29.892 -35.601 201.192  1.00 23.88      ACHN O
ATOM     12  OD2 ASP A 170     -28.675 -34.616 199.589  1.00 23.14      ACHN O1-
ATOM     13  CB  ASN A 181     -22.182 -32.073 193.520  1.00 18.23      ACHN C
ATOM     14  HB1 ASN A 181     -21.620 -31.359 192.909  1.00  0.00      ACHN H
ATOM     15  HB2 ASN A 181     -23.178 -32.174 193.092  1.00  0.00      ACHN H
ATOM     16  CG  ASN A 181     -22.381 -31.505 194.926  1.00 19.80      ACHN C
ATOM     17  OD1 ASN A 181     -23.521 -31.466 195.411  1.00 22.15      ACHN O
ATOM     18  ND2 ASN A 181     -21.297 -31.032 195.556  1.00 19.12      ACHN N
ATOM     19 HD21 ASN A 181     -21.383 -30.782 196.543  1.00  0.00      ACHN H
ATOM     20 HD22 ASN A 181     -20.386 -31.064 195.099  1.00  0.00      ACHN H
ATOM     21  CB  GLU A 189     -23.570 -40.571 202.360  1.00 21.61      ACHN C
ATOM     22  HB1 GLU A 189     -23.674 -40.602 201.269  1.00  0.00      ACHN H
ATOM     23  HB2 GLU A 189     -24.492 -40.982 202.786  1.00  0.00      ACHN H
ATOM     24  CG  GLU A 189     -23.364 -39.129 202.863  1.00 23.95      ACHN C
ATOM     25  HG1 GLU A 189     -23.286 -39.114 203.956  1.00  0.00      ACHN H
ATOM     26  HG2 GLU A 189     -22.423 -38.689 202.519  1.00  0.00      ACHN H
ATOM     27  CD  GLU A 189     -24.421 -38.091 202.538  1.00 24.58      ACHN C
ATOM     28  OE1 GLU A 189     -25.470 -38.286 201.922  1.00 26.37      ACHN O
ATOM     29  OE2 GLU A 189     -24.102 -36.885 202.978  1.00 25.15      ACHN O1-
ATOM     30  ND1 HIS A 332     -21.244 -33.790 203.882  1.00 19.15      ACHN N
ATOM     31  HD1 HIS A 332     -20.341 -33.639 204.354  1.00  0.00      ACHN H
ATOM     32  CG  HIS A 332     -21.615 -33.422 202.603  1.00 20.35      ACHN C
ATOM     33  CB  HIS A 332     -20.718 -32.685 201.654  1.00 20.37      ACHN C
ATOM     34  HB1 HIS A 332     -21.291 -32.483 200.743  1.00  0.00      ACHN H
ATOM     35  HB2 HIS A 332     -19.873 -33.320 201.368  1.00  0.00      ACHN H
ATOM     36  NE2 HIS A 332     -23.301 -34.462 203.670  1.00 20.03      ACHN N
ATOM     37  CD2 HIS A 332     -22.914 -33.856 202.482  1.00 19.86      ACHN C
ATOM     38  HD2 HIS A 332     -23.585 -33.774 201.641  1.00  0.00      ACHN H
ATOM     39  CE1 HIS A 332     -22.260 -34.399 204.492  1.00 22.82      ACHN C
ATOM     40  HE1 HIS A 332     -22.210 -34.819 205.481  1.00  0.00      ACHN H
ATOM     41  CB  GLU A 333     -24.218 -29.622 202.830  1.00 21.00      ACHN C
ATOM     42  HB1 GLU A 333     -24.095 -30.391 203.589  1.00  0.00      ACHN H
ATOM     43  HB2 GLU A 333     -25.012 -28.952 203.170  1.00  0.00      ACHN H
ATOM     44  CG  GLU A 333     -24.647 -30.290 201.508  1.00 21.57      ACHN C
ATOM     45  HG1 GLU A 333     -25.088 -29.558 200.827  1.00  0.00      ACHN H
ATOM     46  HG2 GLU A 333     -23.831 -30.749 200.937  1.00  0.00      ACHN H
ATOM     47  CD  GLU A 333     -25.672 -31.396 201.667  1.00 21.75      ACHN C
ATOM     48  OE1 GLU A 333     -26.063 -31.746 202.821  1.00 24.22      ACHN O
ATOM     49  OE2 GLU A 333     -26.087 -31.944 200.584  1.00 22.07      ACHN O1-
ATOM     50  CB  ASP A 342     -24.390 -36.757 208.102  1.00 21.99      ACHN C
ATOM     51  HB1 ASP A 342     -23.667 -36.013 208.457  1.00  0.00      ACHN H
ATOM     52  HB2 ASP A 342     -23.802 -37.626 207.809  1.00  0.00      ACHN H
ATOM     53  CG  ASP A 342     -25.072 -36.174 206.868  1.00 22.35      ACHN C
ATOM     54  OD1 ASP A 342     -26.257 -35.787 206.860  1.00 20.72      ACHN O
ATOM     55  OD2 ASP A 342     -24.291 -36.066 205.825  1.00 23.49      ACHN O1-
ATOM     56  CA  ALA A 344     -29.926 -38.378 206.103  1.00 24.73      ACHN C
ATOM     57  HA  ALA A 344     -29.847 -39.311 205.543  1.00  0.00      ACHN H
ATOM     58  C   ALA A 344     -29.287 -37.291 205.263  1.00 25.09      ACHN C
ATOM     59  O   ALA A 344     -28.618 -36.401 205.922  1.00  0.00      ACHN O
ATOM     60  CB  ALA A 344     -31.360 -37.997 206.415  1.00 24.24      ACHN C
ATOM     61  HB1 ALA A 344     -31.850 -38.761 207.024  1.00  0.00      ACHN H
ATOM     62  HB2 ALA A 344     -31.377 -37.036 206.940  1.00  0.00      ACHN H
ATOM     63  HB3 ALA A 344     -31.931 -37.898 205.491  1.00  0.00      ACHN H
ATOM     64  OXT ALA A 344     -29.419 -37.318 204.022  1.00  0.00      ACHN O1-
ATOM     66  CB  GLU C 354     -29.940 -32.100 207.827  1.00 22.38      CCHN C
ATOM     67  HB1 GLU C 354     -29.515 -32.526 208.739  1.00  0.00      CCHN H
ATOM     68  HB2 GLU C 354     -30.443 -32.913 207.287  1.00  0.00      CCHN H
ATOM     69  CG  GLU C 354     -28.843 -31.509 206.908  1.00 21.52      CCHN C
ATOM     70  HG1 GLU C 354     -29.213 -30.693 206.284  1.00  0.00      CCHN H
ATOM     71  HG2 GLU C 354     -28.032 -31.082 207.515  1.00  0.00      CCHN H
ATOM     72  CD  GLU C 354     -28.224 -32.526 205.969  1.00 22.76      CCHN C
ATOM     73  OE1 GLU C 354     -28.042 -33.723 206.374  1.00 22.57      CCHN O
ATOM     74  OE2 GLU C 354     -27.869 -32.128 204.804  1.00 23.15      CCHN O1-
ATOM     75  CB  ARG C 357     -35.917 -33.048 205.121  1.00 22.16      CCHN C
ATOM     76  HB1 ARG C 357     -36.424 -33.435 204.230  1.00  0.00      CCHN H
ATOM     77  HB2 ARG C 357     -35.260 -32.246 204.803  1.00  0.00      CCHN H
ATOM     78  CG  ARG C 357     -35.149 -34.179 205.823  1.00 22.66      CCHN C
ATOM     79  HG1 ARG C 357     -34.586 -33.821 206.688  1.00  0.00      CCHN H
ATOM     80  HG2 ARG C 357     -35.828 -34.948 206.186  1.00  0.00      CCHN H
ATOM     81  CD  ARG C 357     -34.226 -34.960 204.900  1.00 23.36      CCHN C
ATOM     82  HD1 ARG C 357     -33.697 -35.717 205.481  1.00  0.00      CCHN H
ATOM     83  HD2 ARG C 357     -34.832 -35.472 204.150  1.00  0.00      CCHN H
ATOM     84  NE  ARG C 357     -33.231 -34.123 204.242  1.00 23.04      CCHN N
ATOM     85  HE  ARG C 357     -33.496 -33.160 204.006  1.00  0.00      CCHN H
ATOM     86  CZ  ARG C 357     -32.155 -34.586 203.608  1.00 27.46      CCHN C
ATOM     87  NH1 ARG C 357     -31.903 -35.897 203.566  1.00 26.40      CCHN N
ATOM     88 HH11 ARG C 357     -30.989 -36.249 203.311  1.00  0.00      CCHN H
ATOM     89 HH12 ARG C 357     -32.635 -36.571 203.780  1.00  0.00      CCHN H
ATOM     90  NH2 ARG C 357     -31.295 -33.729 203.035  1.00 23.92      CCHN N1+
ATOM     91 HH21 ARG C 357     -30.601 -34.094 202.390  1.00  0.00      CCHN H
ATOM     92 HH22 ARG C 357     -31.509 -32.737 203.017  1.00  0.00      CCHN H
ATOM     94  CB  LYS D 317     -20.532 -27.373 195.905  1.00 18.63      DCHN C
ATOM     95  HB1 LYS D 317     -20.753 -27.566 194.851  1.00  0.00      DCHN H
ATOM     96  HB2 LYS D 317     -20.689 -28.325 196.429  1.00  0.00      DCHN H
ATOM     97  CG  LYS D 317     -21.436 -26.273 196.496  1.00 20.07      DCHN C
ATOM     98  HG1 LYS D 317     -21.332 -26.263 197.586  1.00  0.00      DCHN H
ATOM     99  HG2 LYS D 317     -21.101 -25.285 196.180  1.00  0.00      DCHN H
ATOM    100  CD  LYS D 317     -22.919 -26.335 196.107  1.00 19.19      DCHN C
ATOM    101  HD1 LYS D 317     -23.430 -25.492 196.588  1.00  0.00      DCHN H
ATOM    102  HD2 LYS D 317     -23.027 -26.171 195.027  1.00  0.00      DCHN H
ATOM    103  CE  LYS D 317     -23.683 -27.618 196.418  1.00 21.04      DCHN C
ATOM    104  HE1 LYS D 317     -24.725 -27.525 196.100  1.00  0.00      DCHN H
ATOM    105  HE2 LYS D 317     -23.262 -28.500 195.929  1.00  0.00      DCHN H
ATOM    106  NZ  LYS D 317     -23.725 -27.946 197.891  1.00 24.18      DCHN N1+
ATOM    107  HZ1 LYS D 317     -24.616 -28.442 198.096  1.00  0.00      DCHN H
ATOM    108  HZ2 LYS D 317     -22.986 -28.622 198.162  1.00  0.00      DCHN H
ATOM    109  HZ3 LYS D 317     -23.610 -27.094 198.494  1.00  0.00      DCHN H
HETATM  111 MN1  OEX A   1     -24.866 -35.654 204.112  1.00 22.62      OECXMn2+
HETATM  112 MN2  OEX A   1     -27.369 -35.193 205.225  1.00 22.88      OECXMn2+
HETATM  113 MN3  OEX A   1     -27.237 -33.241 203.266  1.00 23.49      OECXMn2+
HETATM  114 MN4  OEX A   1     -27.390 -33.364 200.348  1.00 26.26      OECXMn2+
HETATM  115 CA1  OEX A   1     -27.812 -36.508 202.196  1.00 24.57      OECXCa2+
HETATM  116  O1  OEX A   1     -26.476 -36.431 204.187  1.00 22.48      OECX O1-
HETATM  117  O2  OEX A   1     -28.325 -34.627 203.856  1.00 25.22      OECX O1-
HETATM  118  O3  OEX A   1     -25.905 -34.219 204.541  1.00 23.27      OECX O1-
HETATM  119  O4  OEX A   1     -28.670 -32.561 201.310  1.00 26.62      OECX O1-
HETATM  120  O5  OEX A   1     -26.774 -34.285 201.773  1.00 24.13      OECX O1-
HETATM  121 CL    CL A 679     -22.195 -30.664 198.739  1.00 24.70      CLANCl1-
HETATM  122  O   HOH A 393     -30.178 -28.626 205.439  1.00 24.15      WATR O
HETATM  123  H1  HOH A 393     -30.544 -27.850 204.964  1.00  0.00      WATR H
HETATM  124  H2  HOH A 393     -29.390 -28.837 204.900  1.00  0.00      WATR H
HETATM  125  O   HOH A 426     -28.015 -32.793 194.949  1.00 28.77      WATR O
HETATM  126  H1  HOH A 426     -28.055 -32.431 195.867  1.00  0.00      WATR H
HETATM  127  H2  HOH A 426     -28.796 -33.359 194.825  1.00  0.00      WATR H
HETATM  128  O   HOH A 442     -26.009 -29.704 198.044  1.00 25.08      WATR O
HETATM  129  H1  HOH A 442     -25.505 -30.550 198.144  1.00  0.00      WATR H
HETATM  130  H2  HOH A 442     -26.358 -29.448 198.924  1.00  0.00      WATR H
HETATM  131  O   HOH A 446     -24.843 -32.162 197.870  1.00 30.71      WATR O
HETATM  132  H1  HOH A 446     -23.890 -31.943 197.992  1.00  0.00      WATR H
HETATM  133  H2  HOH A 446     -24.975 -32.496 196.939  1.00  0.00      WATR H
HETATM  134  O   HOH A 539     -30.466 -30.928 202.231  1.00 23.89      WATR O
HETATM  135  H1  HOH A 539     -30.125 -30.263 201.597  1.00  0.00      WATR H
HETATM  136  H2  HOH A 539     -29.909 -31.696 202.017  1.00  0.00      WATR H
HETATM  137  O   HOH A 540     -28.267 -38.825 202.119  1.00 27.39      WATR O
HETATM  138  H1  HOH A 540     -27.934 -39.459 201.456  1.00  0.00      WATR H
HETATM  139  H2  HOH A 540     -28.934 -39.305 202.654  1.00  0.00      WATR H
HETATM  140  O   HOH A 541     -27.240 -37.033 199.916  1.00 26.05      WATR O
HETATM  141  H1  HOH A 541     -26.533 -37.691 199.761  1.00  0.00      WATR H
HETATM  142  H2  HOH A 541     -27.319 -36.519 199.085  1.00  0.00      WATR H
HETATM  143  O   HOH A 614     -25.415 -33.400 195.532  1.00 23.47      WATR O
HETATM  144  H1  HOH A 614     -26.337 -33.234 195.225  1.00  0.00      WATR H
HETATM  145  H2  HOH A 614     -24.837 -32.749 195.085  1.00  0.00      WATR H
HETATM  146  O   HOH A 999     -26.213 -34.003 198.917  1.00 29.00      WATR O
HETATM  147  H2  HOH A 999     -25.586 -33.255 198.562  1.00  0.00      WATR H
HETATM  148  H   HOH A 999     -26.719 -34.357 198.154  1.00  0.00           H
HETATM  149  O   HOH A1000     -28.678 -31.987 199.991  1.00 22.35      WATR O1-
HETATM  150  H1  HOH A1000     -28.445 -30.294 200.164  1.00  0.00      WATR H
HETATM  151  O   HOH C 538     -28.403 -29.687 203.544  1.00 24.55      WATR O
HETATM  152  H1  HOH C 538     -29.232 -30.161 203.320  1.00  0.00      WATR H
HETATM  153  H2  HOH C 538     -27.897 -30.335 204.062  1.00  0.00      WATR H
HETATM  154  O   HOH     1     -27.744 -31.916 197.472  1.00  0.00           O
HETATM  155  H1  HOH     1     -28.683 -31.831 197.731  1.00  0.00           H
HETATM  156  H2  HOH     1     -27.330 -31.028 197.567  1.00  0.00           H
END  
 
REMARK 400 THE QM/MM-OPTIMIZED STRUCTURE FOR THE MN4CAO5 CLUSTER IN S4 
REMARK 400 FIG. 3 (a) O=O
ATOM      1  CB  ASP A  61     -28.744 -27.154 201.664  1.00 21.80      ACHN C
ATOM      2  HB1 ASP A  61     -28.280 -26.227 201.334  1.00  0.00      ACHN H
ATOM      3  HB2 ASP A  61     -28.633 -27.214 202.749  1.00  0.00      ACHN H
ATOM      4  CG  ASP A  61     -28.000 -28.369 201.080  1.00 22.68      ACHN C
ATOM      5  OD1 ASP A  61     -28.168 -29.479 201.699  1.00 23.26      ACHN O
ATOM      6  OD2 ASP A  61     -27.277 -28.239 200.062  1.00 24.86      ACHN O1-
ATOM      7  CB  ASP A 170     -30.638 -35.911 198.902  1.00 21.68      ACHN C
ATOM      8  HB1 ASP A 170     -31.614 -36.210 199.293  1.00  0.00      ACHN H
ATOM      9  HB2 ASP A 170     -30.072 -36.824 198.693  1.00  0.00      ACHN H
ATOM     10  CG  ASP A 170     -29.853 -35.171 199.986  1.00 22.58      ACHN C
ATOM     11  OD1 ASP A 170     -30.015 -35.565 201.163  1.00 23.88      ACHN O
ATOM     12  OD2 ASP A 170     -29.036 -34.258 199.614  1.00 23.14      ACHN O1-
ATOM     13  CB  ASN A 181     -22.186 -32.075 193.535  1.00 18.23      ACHN C
ATOM     14  HB1 ASN A 181     -21.633 -31.358 192.919  1.00  0.00      ACHN H
ATOM     15  HB2 ASN A 181     -23.186 -32.181 193.117  1.00  0.00      ACHN H
ATOM     16  CG  ASN A 181     -22.376 -31.490 194.942  1.00 19.80      ACHN C
ATOM     17  OD1 ASN A 181     -23.518 -31.364 195.404  1.00 22.15      ACHN O
ATOM     18  ND2 ASN A 181     -21.279 -31.089 195.598  1.00 19.12      ACHN N
ATOM     19 HD21 ASN A 181     -21.374 -30.833 196.584  1.00  0.00      ACHN H
ATOM     20 HD22 ASN A 181     -20.364 -31.151 195.153  1.00  0.00      ACHN H
ATOM     21  CB  GLU A 189     -23.565 -40.572 202.371  1.00 21.61      ACHN C
ATOM     22  HB1 GLU A 189     -23.673 -40.575 201.280  1.00  0.00      ACHN H
ATOM     23  HB2 GLU A 189     -24.491 -40.981 202.787  1.00  0.00      ACHN H
ATOM     24  CG  GLU A 189     -23.341 -39.149 202.907  1.00 23.95      ACHN C
ATOM     25  HG1 GLU A 189     -23.307 -39.145 204.001  1.00  0.00      ACHN H
ATOM     26  HG2 GLU A 189     -22.383 -38.716 202.603  1.00  0.00      ACHN H
ATOM     27  CD  GLU A 189     -24.380 -38.119 202.531  1.00 24.58      ACHN C
ATOM     28  OE1 GLU A 189     -25.409 -38.418 201.898  1.00 26.37      ACHN O
ATOM     29  OE2 GLU A 189     -24.098 -36.915 202.908  1.00 25.15      ACHN O1-
ATOM     30  ND1 HIS A 332     -21.257 -33.842 203.802  1.00 19.15      ACHN N
ATOM     31  HD1 HIS A 332     -20.366 -33.725 204.298  1.00  0.00      ACHN H
ATOM     32  CG  HIS A 332     -21.595 -33.410 202.533  1.00 20.35      ACHN C
ATOM     33  CB  HIS A 332     -20.683 -32.679 201.614  1.00 20.37      ACHN C
ATOM     34  HB1 HIS A 332     -21.240 -32.467 200.696  1.00  0.00      ACHN H
ATOM     35  HB2 HIS A 332     -19.827 -33.303 201.338  1.00  0.00      ACHN H
ATOM     36  NE2 HIS A 332     -23.352 -34.378 203.531  1.00 20.03      ACHN N
ATOM     37  CD2 HIS A 332     -22.911 -33.757 202.380  1.00 19.86      ACHN C
ATOM     38  HD2 HIS A 332     -23.558 -33.590 201.534  1.00  0.00      ACHN H
ATOM     39  CE1 HIS A 332     -22.326 -34.407 204.373  1.00 22.82      ACHN C
ATOM     40  HE1 HIS A 332     -22.337 -34.858 205.351  1.00  0.00      ACHN H
ATOM     41  CB  GLU A 333     -24.228 -29.607 202.847  1.00 21.00      ACHN C
ATOM     42  HB1 GLU A 333     -24.071 -30.441 203.527  1.00  0.00      ACHN H
ATOM     43  HB2 GLU A 333     -24.985 -28.958 203.293  1.00  0.00      ACHN H
ATOM     44  CG  GLU A 333     -24.766 -30.147 201.511  1.00 21.57      ACHN C
ATOM     45  HG1 GLU A 333     -25.209 -29.341 200.913  1.00  0.00      ACHN H
ATOM     46  HG2 GLU A 333     -23.996 -30.605 200.880  1.00  0.00      ACHN H
ATOM     47  CD  GLU A 333     -25.857 -31.199 201.654  1.00 21.75      ACHN C
ATOM     48  OE1 GLU A 333     -26.266 -31.538 202.796  1.00 24.22      ACHN O
ATOM     49  OE2 GLU A 333     -26.277 -31.709 200.544  1.00 22.07      ACHN O1-
ATOM     50  CB  ASP A 342     -24.396 -36.750 208.104  1.00 21.99      ACHN C
ATOM     51  HB1 ASP A 342     -23.661 -36.027 208.476  1.00  0.00      ACHN H
ATOM     52  HB2 ASP A 342     -23.822 -37.625 207.806  1.00  0.00      ACHN H
ATOM     53  CG  ASP A 342     -25.014 -36.137 206.846  1.00 22.35      ACHN C
ATOM     54  OD1 ASP A 342     -26.240 -35.759 206.838  1.00 20.72      ACHN O
ATOM     55  OD2 ASP A 342     -24.244 -35.980 205.864  1.00 23.49      ACHN O1-
ATOM     56  CA  ALA A 344     -29.927 -38.370 206.108  1.00 24.73      ACHN C
ATOM     57  HA  ALA A 344     -29.826 -39.285 205.523  1.00  0.00      ACHN H
ATOM     58  C   ALA A 344     -29.313 -37.231 205.317  1.00 25.09      ACHN C
ATOM     59  O   ALA A 344     -28.607 -36.392 205.965  1.00  0.00      ACHN O
ATOM     60  CB  ALA A 344     -31.368 -38.017 206.418  1.00 24.24      ACHN C
ATOM     61  HB1 ALA A 344     -31.860 -38.789 207.017  1.00  0.00      ACHN H
ATOM     62  HB2 ALA A 344     -31.394 -37.061 206.951  1.00  0.00      ACHN H
ATOM     63  HB3 ALA A 344     -31.930 -37.910 205.489  1.00  0.00      ACHN H
ATOM     64  OXT ALA A 344     -29.556 -37.203 204.079  1.00  0.00      ACHN O1-
ATOM     66  CB  GLU C 354     -29.961 -32.131 207.890  1.00 22.38      CCHN C
ATOM     67  HB1 GLU C 354     -29.732 -32.696 208.797  1.00  0.00      CCHN H
ATOM     68  HB2 GLU C 354     -30.413 -32.830 207.175  1.00  0.00      CCHN H
ATOM     69  CG  GLU C 354     -28.681 -31.530 207.271  1.00 21.52      CCHN C
ATOM     70  HG1 GLU C 354     -28.855 -30.562 206.799  1.00  0.00      CCHN H
ATOM     71  HG2 GLU C 354     -27.932 -31.363 208.054  1.00  0.00      CCHN H
ATOM     72  CD  GLU C 354     -28.106 -32.461 206.227  1.00 22.76      CCHN C
ATOM     73  OE1 GLU C 354     -27.971 -33.689 206.524  1.00 22.57      CCHN O
ATOM     74  OE2 GLU C 354     -27.765 -31.956 205.106  1.00 23.15      CCHN O1-
ATOM     75  CB  ARG C 357     -35.914 -33.046 205.125  1.00 22.16      CCHN C
ATOM     76  HB1 ARG C 357     -36.414 -33.435 204.231  1.00  0.00      CCHN H
ATOM     77  HB2 ARG C 357     -35.254 -32.246 204.810  1.00  0.00      CCHN H
ATOM     78  CG  ARG C 357     -35.149 -34.174 205.832  1.00 22.66      CCHN C
ATOM     79  HG1 ARG C 357     -34.597 -33.817 206.704  1.00  0.00      CCHN H
ATOM     80  HG2 ARG C 357     -35.830 -34.948 206.185  1.00  0.00      CCHN H
ATOM     81  CD  ARG C 357     -34.213 -34.944 204.917  1.00 23.36      CCHN C
ATOM     82  HD1 ARG C 357     -33.698 -35.711 205.497  1.00  0.00      CCHN H
ATOM     83  HD2 ARG C 357     -34.812 -35.448 204.153  1.00  0.00      CCHN H
ATOM     84  NE  ARG C 357     -33.201 -34.111 204.284  1.00 23.04      CCHN N
ATOM     85  HE  ARG C 357     -33.461 -33.155 204.016  1.00  0.00      CCHN H
ATOM     86  CZ  ARG C 357     -32.155 -34.614 203.621  1.00 27.46      CCHN C
ATOM     87  NH1 ARG C 357     -31.976 -35.932 203.535  1.00 26.40      CCHN N
ATOM     88 HH11 ARG C 357     -31.041 -36.330 203.477  1.00  0.00      CCHN H
ATOM     89 HH12 ARG C 357     -32.733 -36.572 203.770  1.00  0.00      CCHN H
ATOM     90  NH2 ARG C 357     -31.294 -33.799 203.005  1.00 23.92      CCHN N1+
ATOM     91 HH21 ARG C 357     -30.534 -34.215 202.479  1.00  0.00      CCHN H
ATOM     92 HH22 ARG C 357     -31.146 -32.845 203.300  1.00  0.00      CCHN H
ATOM     94  CB  LYS D 317     -20.529 -27.392 195.909  1.00 18.63      DCHN C
ATOM     95  HB1 LYS D 317     -20.759 -27.549 194.851  1.00  0.00      DCHN H
ATOM     96  HB2 LYS D 317     -20.666 -28.365 196.398  1.00  0.00      DCHN H
ATOM     97  CG  LYS D 317     -21.456 -26.338 196.547  1.00 20.07      DCHN C
ATOM     98  HG1 LYS D 317     -21.333 -26.355 197.635  1.00  0.00      DCHN H
ATOM     99  HG2 LYS D 317     -21.154 -25.333 196.249  1.00  0.00      DCHN H
ATOM    100  CD  LYS D 317     -22.945 -26.438 196.179  1.00 19.19      DCHN C
ATOM    101  HD1 LYS D 317     -23.463 -25.593 196.648  1.00  0.00      DCHN H
ATOM    102  HD2 LYS D 317     -23.061 -26.293 195.096  1.00  0.00      DCHN H
ATOM    103  CE  LYS D 317     -23.705 -27.724 196.506  1.00 21.04      DCHN C
ATOM    104  HE1 LYS D 317     -24.736 -27.641 196.150  1.00  0.00      DCHN H
ATOM    105  HE2 LYS D 317     -23.269 -28.617 196.052  1.00  0.00      DCHN H
ATOM    106  NZ  LYS D 317     -23.802 -28.022 197.988  1.00 24.18      DCHN N1+
ATOM    107  HZ1 LYS D 317     -24.721 -28.450 198.197  1.00  0.00      DCHN H
ATOM    108  HZ2 LYS D 317     -23.104 -28.738 198.282  1.00  0.00      DCHN H
ATOM    109  HZ3 LYS D 317     -23.653 -27.163 198.572  1.00  0.00      DCHN H
HETATM  111 MN1  OEX A   1     -24.949 -35.550 203.917  1.00 22.62      OECXMn2+
HETATM  112 MN2  OEX A   1     -27.292 -35.121 205.262  1.00 22.88      OECXMn2+
HETATM  113 MN3  OEX A   1     -27.487 -33.004 203.378  1.00 23.49      OECXMn2+
HETATM  114 MN4  OEX A   1     -27.504 -33.143 200.132  1.00 26.26      OECXMn2+
HETATM  115 CA1  OEX A   1     -28.106 -36.238 202.368  1.00 24.57      OECXCa2+
HETATM  116  O1  OEX A   1     -26.585 -36.365 204.147  1.00 22.48      OECX O1-
HETATM  117  O2  OEX A   1     -28.425 -34.438 204.006  1.00 25.22      OECX O1-
HETATM  118  O3  OEX A   1     -26.002 -34.097 204.475  1.00 23.27      OECX O1-
HETATM  119  O4  OEX A   1     -29.328 -31.699 200.185  1.00 26.62      OECX O1-
HETATM  120  O5  OEX A   1     -27.330 -33.900 201.701  1.00 24.13      OECX O1-
HETATM  121 CL    CL A 679     -22.197 -30.699 198.788  1.00 24.70      CLANCl1-
HETATM  122  O   HOH A 393     -30.787 -28.414 205.681  1.00 24.15      WATR O
HETATM  123  H1  HOH A 393     -30.948 -27.591 205.177  1.00  0.00      WATR H
HETATM  124  H2  HOH A 393     -30.078 -28.831 205.151  1.00  0.00      WATR H
HETATM  125  O   HOH A 426     -28.135 -32.776 195.186  1.00 28.77      WATR O
HETATM  126  H1  HOH A 426     -28.103 -32.775 196.162  1.00  0.00      WATR H
HETATM  127  H2  HOH A 426     -28.842 -33.398 194.937  1.00  0.00      WATR H
HETATM  128  O   HOH A 442     -26.217 -29.906 198.245  1.00 25.08      WATR O
HETATM  129  H1  HOH A 442     -25.603 -30.595 198.570  1.00  0.00      WATR H
HETATM  130  H2  HOH A 442     -26.618 -29.449 199.041  1.00  0.00      WATR H
HETATM  131  O   HOH A 446     -24.876 -32.450 197.844  1.00 30.71      WATR O
HETATM  132  H1  HOH A 446     -23.952 -32.141 197.950  1.00  0.00      WATR H
HETATM  133  H2  HOH A 446     -25.006 -32.676 196.888  1.00  0.00      WATR H
HETATM  134  O   HOH A 539     -29.352 -31.811 202.818  1.00 23.89      WATR O
HETATM  135  H1  HOH A 539     -29.061 -31.194 202.118  1.00  0.00      WATR H
HETATM  136  H2  HOH A 539     -29.392 -31.154 203.575  1.00  0.00      WATR H
HETATM  137  O   HOH A 540     -28.364 -38.599 202.049  1.00 27.39      WATR O
HETATM  138  H1  HOH A 540     -27.808 -39.205 201.528  1.00  0.00      WATR H
HETATM  139  H2  HOH A 540     -28.944 -39.154 202.607  1.00  0.00      WATR H
HETATM  140  O   HOH A 541     -26.783 -36.621 200.453  1.00 26.05      WATR O
HETATM  141  H1  HOH A 541     -26.120 -37.267 200.801  1.00  0.00      WATR H
HETATM  142  H2  HOH A 541     -26.299 -35.912 199.987  1.00  0.00      WATR H
HETATM  143  O   HOH A 614     -25.433 -33.249 195.254  1.00 23.47      WATR O
HETATM  144  H1  HOH A 614     -26.374 -33.035 195.082  1.00  0.00      WATR H
HETATM  145  H2  HOH A 614     -24.891 -32.474 194.997  1.00  0.00      WATR H
HETATM  146  O   HOH A 999     -26.204 -34.354 198.958  1.00 29.00      WATR O
HETATM  147  H2  HOH A 999     -25.546 -33.711 198.523  1.00  0.00      WATR H
HETATM  148  H   HOH A 999     -26.700 -34.829 198.243  1.00  0.00           H
HETATM  149  O   HOH A1000     -29.356 -30.582 199.700  1.00 22.35      WATR O2-
HETATM  150  O   HOH C 538     -28.985 -29.677 204.138  1.00 24.55      WATR O
HETATM  151  H1  HOH C 538     -28.648 -29.395 203.229  1.00  0.00      WATR H
HETATM  152  H2  HOH C 538     -28.212 -30.046 204.606  1.00  0.00      WATR H
HETATM  153  O   HOH     1     -27.765 -32.186 198.102  1.00  0.00           O
HETATM  154  H1  HOH     1     -28.712 -31.999 197.939  1.00  0.00           H
HETATM  155  H2  HOH     1     -27.275 -31.308 198.049  1.00  0.00           H
END   
